# Supplementary material for: Co-Amorphization, Dissolution, and Stability of Quench-Cooled Drug–Drug Coamorphous Supersaturating Delivery Systems with RT-Unstable Amorphous Components
Source: Pharmaceutics. 2024 Nov 21;16(12):1488. doi: 10.3390/pharmaceutics16121488 (PMC11677066; doi:10.3390/pharmaceutics16121488)
Supplement: Supplementary file 1 [file pharmaceutics-16-01488-s001.zip]

Archive with 1 entries (1 files):
- pharmaceutics-3296770-supplementary.pdf
